# Supplementary material for: Left Atrial Functional Remodeling in Patients with Chronic Heart Failure Treated with Sacubitril/Valsartan
Source: J Clin Med. 2023 Jan 30;12(3):1086. doi: 10.3390/jcm12031086 (PMC9917469; doi:10.3390/jcm12031086)
Supplement: Supplementary file 1 [file jcm-12-01086-s001.zip]

Archive with 1 entries (1 files):
- jcm-2117943-supplementary.pdf
